# Supplementary material for: Concentrations of Carotenoids and Tocopherols in Breast Milk from Urban Chinese Mothers and Their Associations with Maternal Characteristics: A Cross-Sectional Study
Source: Nutrients. 2017 Nov 9;9(11):1229. doi: 10.3390/nu9111229 (PMC5707701; doi:10.3390/nu9111229)
Supplement: Supplementary file 1 [file nutrients-09-01229-s001.zip]

Archive with 1 entries (1 files):
- nutrients-235171-supplementary.pdf
